# Supplementary material for: Polylactide-Grafted Metal-Alginate Aerogels
Source: Polymers (Basel). 2022 Mar 21;14(6):1254. doi: 10.3390/polym14061254 (PMC8953683; doi:10.3390/polym14061254)
Supplement: Supplementary file 1 [file polymers-14-01254-s001.zip]

Archive with 1 entries (1 files):
- polymers-1621360-supplementary.pdf
